# Supplementary material for: Raman Spectroscopic Studies of Dinaphthothienothiophene (DNTT)
Source: Materials (Basel). 2019 Feb 18;12(4):615. doi: 10.3390/ma12040615 (PMC6416593; doi:10.3390/ma12040615)
Supplement: Supplementary file 1 [file materials-12-00615-s001.zip]

Archive with 9 entries (8 files):
- SI/
- SI/Movie S1.mp4
- SI/Movie S2.mp4
- SI/Movie S3.mp4
- SI/Movie S4.mp4
- SI/Movie S5.mp4
- SI/Movie S6.mp4
- SI/Movie S7.mp4
- SI/supplementary.docx
